# Supplementary material for: Conditional Survival in Prostate Cancer in the Nordic Countries Elucidates the Timing of Improvements
Source: Cancers (Basel). 2023 Aug 16;15(16):4132. doi: 10.3390/cancers15164132 (PMC10453103; doi:10.3390/cancers15164132)
Supplement: Supplementary file 1 [file cancers-15-04132-s001.zip]

Archive with 1 entries (1 files):
- cancers-2494084-supplementary.pdf
